# Supplementary material for: Interferon-γ inducible factor 16 (IFI16) restricts adeno-associated virus type 2 (AAV2) transduction in an immune-modulatory independent way
Source: J Virol. 2024 Jun 5;98(7):e00110-24. doi: 10.1128/jvi.00110-24 (PMC11338077; doi:10.1128/jvi.00110-24)
Supplement: Table S2 — List of all genes in the different GO terms according to Fig. 1. [file jvi.00110-24-s0009.txt]

NodeName	GenSetSize	pVal	FDR	Genes
CHROMATIN ASSEMBLY OR DISASSEMBLY	85	6.22E-19	5.67E-16	HJURP|MCM2|ARID4A|RSF1|HIST2H2AA4|HIST2H2AA3|HIST2H4B|HIST2H4A|NAP1L1|ARID4B|MPHOSPH8|HELLS|H2AFZ|H1F0|HIST1H2BI|HIST1H2BJ|HIST1H1C|HIST1H1B|HIST1H1E|HIST1H1D|HIST1H2BM|HIST1H2BN|HIST1H2BO|HIST2H2AB|HIST1H2BL|HIST2H2AC|H2BFS|HIST1H2BK|TSPYL5|HIST1H2AE|CHD8|TSPYL1|HIST1H4K|HIST1H4L|HIST1H2AD|HIST1H2AG|HIST1H2AB|SMARCA5|HMGB2|HIST1H2AC|BAZ1B|HIST1H1A|HIST2H2BF|HIST2H2BE|HIST2H3A|HIST1H3J|HIST1H2BB|…
REGULATION OF PROTEIN UBIQUITINATION	24	8.52E-05	0.003409939	PSMD13|CDK1|CCNB1|PSMB6|PSMD1|PSMD2|PSMD5|PSMB7|PSMB2|UBE2C|FBXO5|NDFIP2|PSMD12|CUL1|PSMD11|PSME3|CDC20|SKP1|PSMC5|BUB1B|MAD2L1|ZER1|PSMA3|PSMF1
REGULATION OF CELL DEATH	123	2.09E-06	1.44E-04	APP|SIRT1|PDIA3|BAX|CUL1|EGFR|TOP2A|MADD|DCUN1D3|ASNS|IGF2|PTENP1|HELLS|DLC1|ROCK1|CDKN1A|KIT|RASA1|INS-IGF2|RPS27L|PSMC5|CITED2|ABL1|TRIAP1|CDK1|TIMP3|BDKRB2|RTN4|ARHGDIA|PSME3|INHBA|HSPB1|TERF1|ADAM9|SORT1|YWHAB|ERCC6|BIRC5|YWHAZ|PPP2CA|TGFB1|SH3GLB1|YWHAE|FGF2|PRKCA|CHEK2|HSP90B1|PSEN1|BRCA2|RIPK1|HIPK3|ACTN4|ACTN1|THBS1|F3|VEGFA|MSH2|TBX5|RAC1|IGF2R|RXRA|BLOC1S2|DUSP1|NF1|BARD1|TP53INP1|APBB2…
MITOTIC CELL CYCLE CHECKPOINT	17	1.45E-06	1.06E-04	CDK1|KNTC1|CENPF|HUS1|TTK|TGFB1|CCNA2|CCND1|RPS27L|BUB1B|BUB1|MAD2L1|TERF1|ZWINT|TRIAP1|TPR|DLG1
CELLULAR PROTEIN CATABOLIC PROCESS	92	6.06E-05	0.00256615	TBL1X|UBE2B|MYSM1|NFX1|CUL1|SPOP|CYLD|RNF144A|CDCA3|GMCL1|SKP1|UBA1|RANBP2|UBA5|FBXW2|ZMPSTE24|TRIP12|MAD2L1|PSMA3|SENP2|ADAM10|FBXO32|UBR4|DCAF15|NEURL1B|DDA1|PSMB6|KLHL9|DTL|MAP1LC3B|MGRN1|PSMB7|MYCBP2|CNOT4|USP1|CUL4B|UBE2V1|UBE3B|PSMB2|UBE2T|FBXO5|PCYOX1|BARD1|MID1|BACE1|PJA2|TMEM189|UBE2J2|CDC20|PSMC5|TMEM189-UBE2V1|SENP6|CDK1|PSMD1|PSMD2|PSMD5|PPP2CB|UBE2C|UBE2I|RNF6|PSME3|UBR3|UBE2H|USP32|…
MICROTUBULE CYTOSKELETON ORGANIZATION	36	5.74E-07	4.98E-05	PRC1|KIF11|RANBP9|UBE2B|TTK|AURKA|DYNC1H1|PCM1|UBE2C|DOCK7|NUSAP1|ESPL1|GADD45A|BUB1B|PSRC1|SPAG5|ZWINT|STMN1|NEK2|KIF18A|BLOC1S2|CKS2|PTK2|FBXO5|MAP1B|MID1|MAP2|NDC80|DST|MYH9|NCOR1|KIF23|CEP250|BRCA2|KIF2C|MACF1
REGULATION OF MICROTUBULE CYTOSKELETON ORGANIZATION	14	1.29E-04	0.004856543	SBDS|MAP4|MAP1A|SKA1|PLK4|MAP1B|MID1|MAP2|ROCK2|DST|PSRC1|TERF1|CEP250|MACF1
DNA DAMAGE RESPONSE, SIGNAL TRANSDUCTION	23	6.04E-06	3.49E-04	CDK1|XPC|ERCC6|HUS1|HIPK1|BRIP1|IFI16|SP100|PTPN11|CCNA2|UACA|CHEK2|FOXN3|CCND1|MSH2|RINT1|RPS27L|FAM175A|TRIAP1|NUPR1|ABL1|BRCA2|PHLDA3
INTRACELLULAR TRANSPORT	104	1.05E-06	7.98E-05	SEC13|GOSR2|ARF1|SPTBN1|COPB2|APP|CLTC|AP1B1|PDIA3|BAX|COPA|SEC24A|STX6|ACD|AP3B1|KDELR1|SEC24C|RANBP2|GOPC|AP2B1|TOMM20|ARCN1|TIMM23|STX4|VPS13A|SAR1B|SSR1|TRAK1|USO1|SRP72|NCBP2|SCAMP3|MAP2K1|OPTN|SRP14|STX7|AKAP12|MTX2|ERC1|SNX9|SEC23IP|SNX1|TPR|LMAN1|GGA2|TOB1|GBF1|TAPBP|PUM1|TRAPPC1|FTH1|SORT1|GNAS|KPNA4|YWHAB|YWHAZ|VPS4A|SEC62|SEC63|TGFB1|AP3M1|YWHAE|AP3D1|FGF2|EXOC5|VPS35|DST|MYH9|SCFD1|MG…
DNA-DEPENDENT DNA REPLICATION	19	6.62E-06	3.77E-04	CDC45|MCM7|REV3L|HMGB2|CCNE2|POLD3|DNA2|MCM4|MCM5|POLD1|PRIM1|POLE2|MCM2|RRM2B|MCM3|RFC4|RFC3|BRCA2|FEN1
REGULATION OF CYTOSKELETON ORGANIZATION	30	4.86E-05	0.002107217	NEXN|SBDS|SPTBN1|MAP4|SPTAN1|MAP1A|DSTN|RHOQ|CAPZA1|MLST8|PSRC1|TERF1|RAC1|NF2|MYCBP2|SKA1|PLK4|MAP1B|MID1|MAP2|DLC1|ROCK2|DST|RASA1|CAPZB|ARF6|CEP250|NCK1|MACF1|ADD1
REGULATION OF ORGANELLE ORGANIZATION	50	5.81E-08	6.24E-06	SBDS|SPTBN1|PKMYT1|TTK|DSTN|RHOQ|CAPZA1|ACD|ESPL1|PSRC1|MAD2L1|TERF2IP|RAC1|NEK6|NEK2|MYCBP2|IGF2|TNKS2|SKA1|PLK4|MAP1B|MID1|MAP2|DLC1|ROCK2|RASA1|CAPZB|INS-IGF2|ARF6|CEP250|TPR|ADD1|NEXN|MAP4|SPTAN1|MAP1A|GOLPH3|NUSAP1|TAF7|MLST8|BUB1|TERF1|NF2|CDC25C|CENPF|DLGAP5|KIF20B|DST|NCK1|MACF1
MITOTIC CELL CYCLE	107	2.76E-25	1.01E-21	KIFC1|PRC1|TUBB2A|DBF4|KNTC1|PKMYT1|TTK|AURKA|PTTG1|AURKB|APP|DDX11|CCNA2|CDCA5|CUL1|ASPM|EGFR|CDCA3|SKP1|ESPL1|FOXN3|PPP1CB|NCAPD2|DCTN1|SPAG5|MAD2L1|PSMA3|ZWINT|NEK9|CLIP1|NEK6|STMN1|ANLN|ITGB1|NEK2|NEK1|PSMB6|NCAPG2|SPC24|PSMB7|PBRM1|SKA1|PSMB2|FBXO5|TAF1|MAP2K1|NUDC|HELLS|CDKN1A|NDC80|CDC20|NUF2|POLD1|NOLC1|PLK2|PSMC5|KIF22|E2F1|KIF23|ABL1|CEP250|KIF2C|FAM83D|LATS2|CDC6|CDK1|KIF11|DSN1|PSMD1|…
REGULATION OF LOCOMOTION	40	2.15E-05	0.001031921	JAG1|ENPP2|NEXN|RTN4|TGFBR3|EGFR|THBS1|F3|VEGFA|CLIC4|RRAS2|LAMA1|LAMA4|FLT1|TBX5|RAC1|PLD1|ADAM10|LAMB1|ADAM9|PIK3R1|GREM1|SERPINE2|NF2|PTPRK|IGF2|NF1|TGFB1|MAP2K1|PTENP1|IGFBP5|DLC1|PTPRU|FGF2|PRKCA|KIT|INS-IGF2|CITED2|CSF1|MIA3
REGULATION OF UBIQUITIN-PROTEIN LIGASE ACTIVITY DURING MITOTIC CELL CYCLE	22	2.74E-06	1.82E-04	CDK1|PSMD13|CCNB1|PSMD1|PSMB6|PSMD2|PSMD5|PSMB7|PSMB2|UBE2C|FBXO5|CUL1|PSMD12|PSMD11|PSME3|SKP1|CDC20|PSMC5|BUB1B|MAD2L1|PSMA3|PSMF1
PROTEIN TRANSPORT	122	5.48E-08	6.06E-06	SEC13|GOSR2|ARF1|SPTBN1|EPS15|RABEP1|RAB7L1|CANX|COPB2|PDIA4|CLTC|AP1B1|PDIA3|COPA|SEC24A|STX6|ACD|AP3B1|KDELR1|SEC24C|RANBP2|RAB6A|GOPC|AP2B1|TOMM20|RAB5A|ARCN1|SENP2|TIMM23|STX4|KDELR3|VPS13A|VPS13B|SAR1B|SCAMP4|RAB1A|SSR1|KIF13A|TRAK1|RAB18|USO1|SRP72|RAB21|SCAMP3|OPTN|SRP14|STX7|SDAD1|AKAP12|MTX2|CHMP2A|ERC1|RAB7A|SNX9|SNF8|TOMM6|SYS1|SEC23IP|SNX1|MIA3|TPR|LMAN1|KIF20A|GGA2|TOB1|SORT1|GNAS|KP…
REGULATION OF CELL CYCLE	80	1.28E-13	2.75E-11	CDC45|SBDS|KNTC1|PKMYT1|TTK|APP|CCNA2|BAX|CCNE2|CDT1|EGFR|ESPL1|SMARCA4|FOXN3|PPP1CB|MSH2|GMNN|FAM175A|MAD2L1|HDAC2|ZWINT|CKS1B|NEK6|MADD|ANLN|ITGB1|PTPRK|NEK2|DCUN1D3|XPC|ASNS|HUS1|HEXIM1|MYCBP2|IGF2|CKS2|BRIP1|PLK4|PTPN11|FBXO5|PTENP1|APBB2|CDKN1A|ROCK2|INS-IGF2|RPS27L|PDCD4|E2F1|CITED2|CSNK2A2|TRIAP1|CDK5RAP3|FANCG|TPR|LATS2|DLG1|CDC6|CDK1|CDK6|UBE2C|CDK2|NUSAP1|GADD45A|CCND1|INHBA|MDM2|BUB1B|…
ORGANELLE LOCALIZATION	22	1.91E-04	0.006614685	ARF1|SNAP29|CENPF|BIRC5|DLGAP5|KIF18A|COPB2|PTK2|MYH10|CDCA5|MAP2K1|NUSAP1|NUDC|COPA|ASPM|GBF1|NDC80|ESPL1|MYH9|ARCN1|PSEN1|YKT6
MACROMOLECULAR COMPLEX SUBUNIT ORGANIZATION	141	7.23E-06	4.00E-04	TUBB2A|KNTC1|DSTN|BAX|GOPC|STX4|RTF1|STMN1|ANLN|FBXO5|NCBP2|TAF1|MAP2K1|HELLS|POLR2F|SOAT1|TAF13|GTF2I|GJA1|STOM|LAMC1|EPRS|TRIM22|THRAP3|KIF2C|MUC20|ITPR3|DDX1|TAF7|TAPBP|MDM2|TERF1|ETF1|YWHAB|CENPF|KIF18A|ZNHIT6|PICALM|PTK2|SURF1|TGFB1|ATXN2|NCK1|RANBP9|PHAX|HSPA4|SF3A1|CAPZA1|SNRNP200|HJURP|PRPF6|FLNA|HSP90AA1|ICT1|BMS1|SAMM50|WASL|MTRF1L|MCM2|TSR1|RAC1|EIF3A|SRPK2|ZFYVE9|PAK2|MYH11|RSF1|HIST2…
NUCLEAR DIVISION	68	6.33E-18	2.57E-15	KIFC1|TUBB2A|KNTC1|PKMYT1|AURKA|PTTG1|AURKB|DDX11|CCNA2|CDCA5|ASPM|CDCA3|ESPL1|NCAPD2|DCTN1|SPAG5|MAD2L1|ZWINT|NEK9|CLIP1|NEK6|ANLN|NEK2|NEK1|NCAPG2|SPC24|PBRM1|SKA1|FBXO5|MAP2K1|NUDC|HELLS|NDC80|CDC20|NUF2|NOLC1|KIF22|KIF23|KIF2C|FAM83D|LATS2|CDC6|CDK1|KIF11|DSN1|PBK|UBE2C|CDK2|CCNF|TPX2|NUSAP1|UBE2I|CDK11B|BUB1B|BUB1|NCAPG|TERF1|CEP55|USP9X|NUMA1|CCNB2|CDC25C|CCNB1|CENPF|BIRC5|DLGAP5|KIF18A|KIF…
MACROMOLECULAR COMPLEX ASSEMBLY	134	1.64E-05	8.44E-04	TUBB2A|KNTC1|BAX|GOPC|STX4|RTF1|ANLN|FBXO5|NCBP2|TAF1|MAP2K1|HELLS|POLR2F|SOAT1|TAF13|GTF2I|GJA1|STOM|LAMC1|EPRS|TRIM22|THRAP3|MUC20|ITPR3|DDX1|TAF7|TAPBP|MDM2|TERF1|YWHAB|CENPF|ZNHIT6|PICALM|PTK2|SURF1|TGFB1|ATXN2|NCK1|RANBP9|PHAX|HSPA4|SF3A1|CAPZA1|SNRNP200|PRPF6|HJURP|FLNA|HSP90AA1|BMS1|SAMM50|WASL|MCM2|TSR1|RAC1|EIF3A|SRPK2|ZFYVE9|PAK2|MYH11|RSF1|HIST2H2AA4|HIST2H2AA3|HIST2H4B|HIST2H4A|NAP1L1…
NEGATIVE REGULATION OF CELL MOTION	19	2.36E-05	0.001118069	NF2|PTPRK|ACTN4|ACTN1|NF1|SP100|TGFB1|TGFBR3|PTENP1|IGFBP5|DLC1|PTPRU|FGF2|THBS1|CLIC4|CITED2|TBX5|MIA3|GREM1
REGULATION OF PHOSPHORUS METABOLIC PROCESS	74	2.51E-04	0.008305184	MCM7|ATXN1|PKMYT1|TTK|APP|BAX|CCNE2|EGFR|THBS1|PPP1CB|FLT1|SPRY2|SH3BP5|RAC1|ADCY9|CKS1B|PAK2|HMGCR|MADD|HEXIM1|IGF2|CKS2|NF1|PTPN11|BARD1|PTENP1|MAP2K1|DLC1|CDKN1A|KIT|INS-IGF2|PDCD4|CDK5RAP3|LATS2|CDC6|BDKRB2|BMPR2|ENG|DOCK7|TAF7|TNFRSF10B|MLST8|RAPGEF4|GADD45A|CCND1|INHBA|GDF6|MAP4K5|ADAM9|TGFBR2|NF2|CDC25C|YWHAB|ERCC6|KITLG|ALS2|PPP2CA|DGKA|APLP2|TRIB2|TGFB1|PRKACB|YWHAE|FGF2|PRKCA|TRAF6|ZEB2…
REGULATION OF PROTEIN MODIFICATION PROCESS	56	5.22E-06	3.07E-04	TTK|BAX|CUL1|EGFR|SKP1|MAD2L1|PSMA3|PSMB6|PSMB7|IGF2|PSMB2|FBXO5|DLC1|CDC20|INS-IGF2|PSMC5|PDCD4|CDK1|BDKRB2|PSMD1|PSMD2|BMPR2|PSMD5|ENG|UBE2C|DOCK7|NDFIP2|TAF7|MLST8|PSME3|RAPGEF4|CCND1|GDF6|BUB1B|MAP4K5|PSMF1|NF2|PSMD13|CCNB1|YWHAB|ERCC6|KITLG|PPP2CA|TGFB1|YWHAE|PSMD12|PSMD11|FGF2|PRKCA|ZEB2|FAM129A|MGEA5|ZER1|PSEN1|RIPK1|HIPK3
CHROMATIN ORGANIZATION	119	4.66E-13	9.45E-11	BPTF|UBE2B|SAFB|UTP3|NSD1|CARM1|SETD7|KDM4B|SIRT1|MYSM1|SETD2|KDM4A|SUPT6H|SMARCA2|SMARCA4|CTR9|LEO1|EHMT1|FAM175A|HDAC2|KDM5B|RTF1|KDM5A|PBRM1|HELLS|TERF1|RBL1|NCOR1|HJURP|MCM2|CDC73|ARID4A|RSF1|HIST2H2AA4|HIST2H2AA3|HIST2H4B|HIST2H4A|NAP1L1|ARID4B|MPHOSPH8|H2AFZ|H1F0|HIST1H2BI|HIST1H2BJ|HIST1H1C|HIST1H1B|HIST1H1E|HIST1H1D|HIST1H2BM|HIST1H2BN|HIST1H2BO|HIST2H2AB|HIST1H2BL|HIST2H2AC|H2BFS|HIST1H2…
CYTOSKELETON ORGANIZATION	86	4.58E-10	7.59E-08	RALA|ACTN4|PRC1|ACTG1|RANBP9|UBE2B|FLNB|EPB41L2|ACTN1|TTK|AURKA|PCM1|TLN1|MYH10|DSTN|LMO7|RHOQ|TLN2|CAPZA1|FLNA|ESPL1|WASL|PSRC1|SPAG5|RAC1|ZWINT|PAK2|MYH11|STMN1|ANTXR1|ANLN|CDC42BPB|ITGB1|NEK2|BLOC1S2|CKS2|EHD2|NF1|RACGAP1|MAP1B|FBXO5|MID1|SVIL|MAP2|CDC42BPA|DLC1|PALM|ROCK1|ROCK2|ALDOA|NDC80|MRAS|ABLIM3|MYO9B|CALD1|CAPZB|ARF6|RND3|EPB41L3|SGCD|KIF23|LIMCH1|ABL1|SGCB|CEP250|SDCBP|KIF2C|PARVA|ADD…
CELL PROLIFERATION	68	1.50E-04	0.005246475	TXNRD1|CYR61|MCM7|CDV3|SBDS|EMP1|EPS15|EVI5|STIL|TGFBI|PGF|SRRT|RAP1B|LIPA|TCF19|MYH10|PDAP1|E2F8|SPOCK1|BAX|NUMB|CUL1|CKLF|ASPM|EGFR|VEGFA|RAC1|CKS1B|COL4A3BP|RXRA|CKS2|LRPAP1|RACGAP1|PTENP1|MAP2K1|NUDC|HELLS|KIT|E2F1|FST|KIF2C|DLG1|PRPF19|GOLPH3|IFI16|TGFBR3|TPX2|DAB2|CDK11B|BCAT1|BUB1B|BUB1|FTH1|NRD1|NF2|CDC25C|CENPF|KITLG|DLGAP5|TGFB1|DTYMK|BCL2L2|ZEB2|MORF4L1|CSF1|PSEN1|BRCA2|MKI67
POSITIVE REGULATION OF UBIQUITIN-PROTEIN LIGASE ACTIVITY	20	3.13E-05	0.001427564	CDK1|PSMD13|CCNB1|PSMD1|PSMB6|PSMD2|PSMD5|PSMB7|UBE2C|PSMB2|FBXO5|CUL1|PSMD12|PSMD11|PSME3|SKP1|CDC20|PSMC5|PSMA3|PSMF1
NEGATIVE REGULATION OF CATALYTIC ACTIVITY	50	7.29E-05	0.002982963	SIRT1|FLNA|SPRY2|MAD2L1|SH3BP5|PSMA3|ADCY9|CAST|PAK2|HMGCR|PSMB6|HEXIM1|PSMB7|IGF2|NF1|PSMB2|FBXO5|CDKN1A|PALM|CDC20|INS-IGF2|PSMC5|PDCD4|LATS2|HSPA5|PSMD1|PSMD2|PSMD5|ENG|UBE2C|TAF7|PSME3|GADD45A|HERPUD1|BUB1B|TERF1|PSMF1|SORT1|NF2|PSMD13|BIRC5|PPP2CA|PSMD12|PSMD11|PRKCA|NQO1|CSTB|YWHAG|PSEN1|HIPK3
REGULATION OF ANTI-APOPTOSIS	14	4.00E-05	0.001754435	SERBP1|BTG2|RTN4|SIRT1|DUSP1|BAX|CDKN1A|RASA1|ERC1|RPS27L|BCL2L1|PIK3R2|SIVA1|RIPK1
REGULATION OF PROGRAMMED CELL DEATH	122	2.91E-06	1.90E-04	APP|SIRT1|PDIA3|BAX|CUL1|EGFR|TOP2A|MADD|DCUN1D3|ASNS|IGF2|PTENP1|HELLS|DLC1|ROCK1|CDKN1A|KIT|RASA1|INS-IGF2|RPS27L|PSMC5|CITED2|ABL1|TRIAP1|CDK1|TIMP3|BDKRB2|RTN4|ARHGDIA|PSME3|INHBA|HSPB1|TERF1|ADAM9|SORT1|YWHAB|ERCC6|BIRC5|YWHAZ|PPP2CA|TGFB1|SH3GLB1|YWHAE|FGF2|PRKCA|CHEK2|HSP90B1|PSEN1|BRCA2|RIPK1|HIPK3|ACTN4|ACTN1|THBS1|F3|VEGFA|MSH2|TBX5|RAC1|IGF2R|RXRA|BLOC1S2|DUSP1|NF1|BARD1|TP53INP1|APBB2…
CHROMATIN ASSEMBLY	74	2.21E-17	6.72E-15	HJURP|MCM2|RSF1|HIST2H2AA4|HIST2H2AA3|HIST2H4B|HIST2H4A|NAP1L1|HELLS|H2AFZ|H1F0|HIST1H2BI|HIST1H2BJ|HIST1H1C|HIST1H1B|HIST1H1E|HIST1H1D|HIST1H2BM|HIST1H2BN|HIST1H2BO|HIST2H2AB|HIST1H2BL|HIST2H2AC|H2BFS|HIST1H2BK|TSPYL5|HIST1H2AE|TSPYL1|HIST1H4K|HIST1H4L|HIST1H2AD|HIST1H2AG|HIST1H2AB|SMARCA5|HMGB2|HIST1H2AC|HIST1H1A|HIST2H2BF|HIST2H2BE|HIST2H3A|HIST1H3J|HIST1H2BB|HIST1H2BC|HIST1H4J|HIST1H4C|HIST1H…
REGULATION OF MITOSIS	17	2.46E-04	0.00818937	NEK2|CDC25C|CENPF|PKMYT1|DLGAP5|TTK|MYCBP2|IGF2|KIF20B|NUSAP1|ESPL1|INS-IGF2|BUB1|MAD2L1|TERF1|TPR|NEK6
GOLGI VESICLE TRANSPORT	31	8.35E-06	4.41E-04	SEC13|GOSR2|ARF1|COPB2|CLTC|AP1B1|COPA|SEC24A|STX6|GBF1|TAPBP|PUM1|SEC24C|TRAPPC1|GOPC|ARCN1|FTH1|STX4|SORT1|VPS13A|SAR1B|GOLGA3|CLINT1|SCAMP3|OPTN|EXOC5|STX7|SCFD1|COG5|YKT6|LMAN1
DNA PACKAGING	82	2.69E-18	1.22E-15	NCAPH2|CDCA5|HJURP|NCAPD2|MCM2|TOP2A|RSF1|HIST2H2AA4|HIST2H2AA3|HIST2H4B|HIST2H4A|NCAPG2|NAP1L1|HELLS|H2AFZ|H1F0|HIST1H2BI|HIST1H2BJ|HIST1H1C|HIST1H1B|HIST1H1E|HIST1H1D|HIST1H2BM|HIST1H2BN|HIST1H2BO|HIST2H2AB|HIST1H2BL|HIST2H2AC|H2BFS|HIST1H2BK|TSPYL5|HIST1H2AE|TSPYL1|HIST1H4K|HIST1H4L|HIST1H2AD|HIST1H2AG|HIST1H2AB|SMARCA5|HMGB2|HIST1H2AC|HIST1H1A|NUSAP1|HIST2H2BF|HIST2H2BE|HIST2H3A|HIST1H3J|HIST…
NEGATIVE REGULATION OF ORGANELLE ORGANIZATION	22	3.19E-05	0.001435602	SPTBN1|SBDS|MAP4|CENPF|SPTAN1|MAP1A|TTK|MAP1B|MID1|MAP2|TAF7|DLC1|CAPZA1|ACD|ESPL1|CAPZB|BUB1|TERF2IP|MAD2L1|TERF1|TPR|ADD1
INTERPHASE	29	8.34E-07	6.76E-05	CDC6|DBF4|CDK6|APP|CDK2|DDX11|CDCA5|CUL1|EGFR|BCAT1|GADD45A|CCND1|FOXN3|PPP1CB|INHBA|MDM2|TERF1|CAMK2D|ITGB1|CDC25C|CCNB1|CENPF|BIRC5|TAF1|CDKN1A|POLD1|E2F1|ABL1|LATS2
POSITIVE REGULATION OF PROTEIN MODIFICATION PROCESS	37	1.45E-04	0.005232682	CDK1|PSMD1|PSMD2|PSMD5|BMPR2|TTK|ENG|UBE2C|DOCK7|NDFIP2|CUL1|MLST8|PSME3|SKP1|CCND1|GDF6|PSMA3|PSMF1|PSMD13|CCNB1|PSMB6|KITLG|PSMB7|IGF2|PSMB2|FBXO5|TGFB1|PSMD12|DLC1|PSMD11|FGF2|PRKCA|CDC20|INS-IGF2|FAM129A|PSMC5|PSEN1
REGULATION OF TRANSLATIONAL INITIATION	17	6.83E-07	5.67E-05	EIF3K|EIF3H|EIF2AK4|NCBP2|EIF2B1|DDX1|PAIP2|EIF2B2|EIF4G1|EIF4G3|EIF5B|EIF4EBP2|TRMT6|EIF5|EIF2AK1|HSPB1|EIF2B4
NEGATIVE REGULATION OF CELL MIGRATION	16	3.03E-04	0.009581477	NF2|PTPRK|NF1|TGFB1|TGFBR3|PTENP1|IGFBP5|DLC1|PTPRU|FGF2|THBS1|CLIC4|CITED2|TBX5|MIA3|GREM1
REGULATION OF UBIQUITIN-PROTEIN LIGASE ACTIVITY	23	3.83E-06	2.41E-04	CDK1|PSMD13|CCNB1|PSMD1|PSMB6|PSMD2|PSMD5|PSMB7|PSMB2|UBE2C|FBXO5|CUL1|PSMD12|PSMD11|PSME3|SKP1|CDC20|PSMC5|BUB1B|MAD2L1|PSMA3|ZER1|PSMF1
POSTTRANSCRIPTIONAL REGULATION OF GENE EXPRESSION	45	1.16E-06	8.63E-05	EIF3K|EIF3H|UBE2B|IGF2BP2|AURKA|SRRT|EIF2AK4|CPEB2|APP|CASC3|DDX1|PAIP2|EIF2B2|FLNA|PUM1|THBS1|VEGFA|EIF5B|EIF4EBP2|EIF5|EIF2AK1|HSPB1|SAMD4A|EIF2B4|HNRNPU|TNRC6A|PABPC1|ETF1|SERBP1|NCBP2|EIF2B1|PTENP1|SRP14|MAPKAPK2|IGFBP5|SYNCRIP|ATXN2|PRKCA|EIF4G1|EIF4G3|TRMT6|QKI|FAM129A|PPP1R15B|NCK1
POSITIVE REGULATION OF PROTEIN METABOLIC PROCESS	48	1.05E-05	5.45E-04	CDK1|PSMD1|PSMD2|TTK|BMPR2|PSMD5|ENG|UBE2C|DOCK7|NDFIP2|CUL1|MLST8|PSME3|THBS1|SKP1|CCND1|GDF6|MDM2|HDAC2|PSMA3|ADAM9|NRD1|SAMD4A|PSMF1|PSMD13|CCNB1|PSMB6|KITLG|PSMB7|IGF2|PSMB2|TGFB1|FBXO5|TAF1|BARD1|PSMD12|PSMD11|DLC1|FGF2|PRKCA|CDC20|GJA1|INS-IGF2|FAM129A|PSMC5|MGEA5|CSF1|PSEN1
MITOSIS	68	6.33E-18	2.57E-15	KIFC1|TUBB2A|KNTC1|PKMYT1|AURKA|PTTG1|AURKB|DDX11|CCNA2|CDCA5|ASPM|CDCA3|ESPL1|NCAPD2|DCTN1|SPAG5|MAD2L1|ZWINT|NEK9|CLIP1|NEK6|ANLN|NEK2|NEK1|NCAPG2|SPC24|PBRM1|SKA1|FBXO5|MAP2K1|NUDC|HELLS|NDC80|CDC20|NUF2|NOLC1|KIF22|KIF23|KIF2C|FAM83D|LATS2|CDC6|CDK1|KIF11|DSN1|PBK|UBE2C|CDK2|CCNF|TPX2|NUSAP1|UBE2I|CDK11B|BUB1B|BUB1|NCAPG|TERF1|CEP55|USP9X|NUMA1|CCNB2|CDC25C|CCNB1|CENPF|BIRC5|DLGAP5|KIF18A|KIF…
INTERPHASE OF MITOTIC CELL CYCLE	29	4.40E-07	3.92E-05	CDC6|DBF4|CDK6|APP|CDK2|DDX11|CDCA5|CUL1|EGFR|BCAT1|GADD45A|CCND1|FOXN3|PPP1CB|INHBA|MDM2|TERF1|CAMK2D|ITGB1|CDC25C|CCNB1|CENPF|BIRC5|TAF1|CDKN1A|POLD1|E2F1|ABL1|LATS2
NEGATIVE REGULATION OF CELL CYCLE	21	8.53E-05	0.003376354	PTPRK|DCUN1D3|CENPF|HEXIM1|TTK|CDK6|TGFB1|APBB2|EGFR|CDKN1A|SMARCA4|INHBA|GMNN|PDCD4|BUB1|MAD2L1|HDAC2|TERF1|TPR|LATS2|DLG1
CHROMATIN REMODELING	17	6.63E-05	0.002777084	RSF1|CHD8|BPTF|SMARCC2|SMARCC1|PBRM1|SMARCA5|SIRT1|BAZ1B|HELLS|SUPT6H|HJURP|SMARCA1|SMARCA2|SMARCA4|CHD6|HDAC2
MODIFICATION-DEPENDENT PROTEIN CATABOLIC PROCESS	87	1.29E-04	0.004902826	TBL1X|UBE2B|MYSM1|NFX1|CUL1|SPOP|CYLD|RNF144A|CDCA3|GMCL1|SKP1|UBA1|UBA5|RANBP2|FBXW2|ZMPSTE24|TRIP12|MAD2L1|PSMA3|SENP2|FBXO32|UBR4|DCAF15|NEURL1B|DDA1|PSMB6|KLHL9|DTL|MAP1LC3B|MGRN1|PSMB7|MYCBP2|USP1|CNOT4|CUL4B|UBE2V1|UBE3B|PSMB2|UBE2T|FBXO5|PCYOX1|BARD1|MID1|PJA2|TMEM189|UBE2J2|CDC20|PSMC5|TMEM189-UBE2V1|SENP6|CDK1|PSMD1|PSMD2|PSMD5|PPP2CB|UBE2C|UBE2I|RNF6|PSME3|UBR3|UBE2H|USP32|UBXN1|USP48|M…
CELL CYCLE PROCESS	131	8.85E-21	1.08E-17	KIFC1|PRC1|TUBB2A|DBF4|KNTC1|PKMYT1|TTK|AURKA|PTTG1|AURKB|APP|DDX11|CCNA2|CDCA5|CUL1|ASPM|EGFR|CDCA3|SKP1|ESPL1|FOXN3|PPP1CB|NCAPD2|DCTN1|SPAG5|MAD2L1|PSMA3|ZWINT|NEK9|CLIP1|NEK6|STMN1|ANLN|ITGB1|NEK2|NEK1|PSMB6|NCAPG2|SPC24|PSMB7|PBRM1|SKA1|PSMB2|FBXO5|TAF1|MAP2K1|NUDC|HELLS|CDKN1A|NDC80|CDC20|NUF2|POLD1|NOLC1|PSMC5|KIF22|E2F1|KIF23|ABL1|CEP250|KIF2C|FAM83D|LATS2|CDC6|CDK1|KIF11|DSN1|PSMD1|PSMD2…
MITOTIC SISTER CHROMATID SEGREGATION	13	1.05E-04	0.004080001	KIFC1|NEK2|DLGAP5|KIF18A|DDX11|CDCA5|NUSAP1|NDC80|ESPL1|NCAPD2|MAD2L1|NCAPG|ZWINT
REGULATION OF APOPTOSIS	119	8.05E-06	4.32E-04	APP|SIRT1|PDIA3|BAX|CUL1|EGFR|TOP2A|MADD|DCUN1D3|ASNS|IGF2|PTENP1|HELLS|DLC1|ROCK1|CDKN1A|RASA1|INS-IGF2|RPS27L|CITED2|ABL1|TRIAP1|CDK1|TIMP3|BDKRB2|RTN4|ARHGDIA|PSME3|INHBA|HSPB1|TERF1|ADAM9|SORT1|YWHAB|ERCC6|BIRC5|YWHAZ|PPP2CA|TGFB1|SH3GLB1|YWHAE|PRKCA|CHEK2|HSP90B1|PSEN1|RIPK1|BRCA2|HIPK3|ACTN4|ACTN1|F3|THBS1|VEGFA|MSH2|TBX5|RAC1|IGF2R|RXRA|BLOC1S2|DUSP1|NF1|BARD1|TP53INP1|APBB2|VDR|BCL2L1|ITM…
UBIQUITIN-DEPENDENT PROTEIN CATABOLIC PROCESS	48	4.10E-06	2.49E-04	CDK1|TBL1X|UBE2B|PSMD1|PSMD2|PSMD5|PPP2CB|UBE2C|CUL1|RNF6|UBE2I|CYLD|PSME3|UBR3|UBE2H|USP32|SKP1|UBXN1|USP48|ATE1|MDM2|USP47|BUB1B|UBE2G2|EDEM1|MAD2L1|PSMA3|USP7|USP12|FBXO22|USP9X|ERLEC1|PSMF1|USP53|PSMD13|UBE4B|CCNB1|PSMB6|USP1|PSMB7|CUL4B|PSMB2|PSMD12|PSMD11|CDC20|PSMC5|HSP90B1|PCNP
CHROMOSOME SEGREGATION	26	1.26E-07	1.24E-05	KIFC1|DSN1|PTTG1|DDX11|ARL8B|CDCA5|NUSAP1|UBE2I|HJURP|ESPL1|NCAPD2|MAD2L1|NCAPG|ZWINT|TOP2A|USP9X|NEK6|NEK2|CENPF|BIRC5|DLGAP5|KIF18A|SKA1|NDC80|NUF2|PSEN1
REGULATION OF NUCLEAR DIVISION	17	2.46E-04	0.00818937	NEK2|CDC25C|CENPF|PKMYT1|DLGAP5|TTK|MYCBP2|IGF2|KIF20B|NUSAP1|ESPL1|INS-IGF2|BUB1|MAD2L1|TERF1|TPR|NEK6
ACTIN CYTOSKELETON ORGANIZATION	45	7.73E-06	4.21E-04	RALA|ACTN4|ACTG1|FLNB|EPB41L2|ACTN1|TLN1|MYH10|LMO7|DSTN|RHOQ|CAPZA1|FLNA|WASL|RAC1|PAK2|MYH11|ANTXR1|NF2|CDC42BPB|ITGB1|EHD2|NF1|RACGAP1|DLC1|CDC42BPA|ROCK1|ROCK2|ALDOA|MRAS|DST|MYO9B|MYH9|CALD1|CAPZB|ARF6|RND3|EPB41L3|LIMCH1|ABL1|SDCBP|NCK1|PARVA|DLG1|ADD1
DNA REPAIR	49	1.36E-04	0.005012015	UBE2B|FANCI|PTTG1|SIRT1|EXO1|MSH2|FAM175A|RAD50|FANCD2|TOP2A|NONO|XPC|POLH|HUS1|USP1|CUL4B|BRIP1|BARD1|POLD1|RPS27L|KIF22|ABL1|FANCG|ERCC5|SHFM1|PRPF19|REV3L|BTG2|HMGB2|ANKRD17|POLD3|DNA2|TP53BP1|GADD45A|POLQ|POLE2|RRM2B|RFC2|RFC4|RFC3|TOPBP1|ERCC6|ESCO2|MORF4L1|ATRX|RAD51AP1|APEX1|BRCA2|FEN1
NEGATIVE REGULATION OF MACROMOLECULE METABOLIC PROCESS	116	4.40E-07	4.01E-05	BPTF|UTP3|NSD1|SIRT1|BAX|ACD|SMARCA2|SMARCA4|FOXN3|EHMT1|TERF2IP|MAD2L1|HDAC2|PSMA3|KDM5B|PTPRK|PSMB6|HUS1|HEXIM1|PSMB7|IGF2|PSMB2|FBXO5|SRP14|PTPRU|HELLS|CDC20|INS-IGF2|PSMC5|PDCD4|E2F1|CITED2|CDC6|ITGAV|TIMP3|PSMD1|BDKRB2|PSMD2|IGF2BP2|PSMD5|EIF2AK4|ENG|UBE2C|NDFIP2|TAF7|UBE2I|PAIP2|PSME3|EIF4EBP2|INHBA|MDM2|BUB1B|EIF2AK1|SERPING1|TERF1|EIF2B4|PSMF1|NF2|PSMD13|TNRC6A|YWHAB|CENPF|SERPINB10|PPP2C…
CELL DIVISION	74	5.76E-14	1.31E-11	KIFC1|PRC1|KNTC1|EVI5|RNF103|PTTG1|AURKB|MYH10|CCNA2|DSTN|CDCA5|CCNE2|ASPM|CDCA3|ESPL1|PPP1CB|NCAPD2|SPAG5|MAD2L1|ZWINT|CKS1B|NEK9|NEK6|ANLN|NEK2|NEK1|NCAPG2|SPC24|CKS2|SKA1|RACGAP1|FBXO5|NUDC|HELLS|ROCK1|NDC80|ROCK2|CDC20|MCM5|NUF2|KIT|RASA1|ANXA11|KIF23|FAM83D|LATS2|CDC6|CDK1|KIF11|DSN1|CDK6|UBE2C|CDK2|CCNF|NUSAP1|UBE2I|CDK11B|CCND1|BUB1B|BUB1|NCAPG|TERF1|CEP55|USP9X|CCNB2|CDC25C|CCNB1|CENPF|BI…
DNA METABOLIC PROCESS	93	3.67E-09	4.46E-07	CDC45|MCM8|WRAP53|MCM7|DBF4|UBE2B|FANCI|PTTG1|SIRT1|BAX|CCNE2|CDT1|ACD|EXO1|MSH2|TNKS1BP1|MCM2|FAM175A|MCM3|TERF2IP|RAD50|FANCD2|PTGES3|TOP2A|LIN9|NONO|XPC|POLH|HUS1|DTL|NAP1L1|USP1|CUL4B|BRIP1|BARD1|HELLS|MCM5|POLD1|RPS27L|KIF22|ABL1|FANCG|ERCC5|CDC6|SHFM1|PRPF19|REV3L|BTG2|ANKRD17|HMGB2|CDK2|POLD3|DNA2|TP53BP1|GADD45A|POLQ|POLE2|RRM2B|TERF1|RFC2|RFC4|RFC3|TOPBP1|CDC25C|ERCC6|PPFIBP1|CENPF|NYNRI…
NUCLEOSOME ORGANIZATION	73	2.81E-15	6.75E-13	HJURP|MCM2|RSF1|HIST2H2AA4|HIST2H2AA3|HIST2H4B|HIST2H4A|NAP1L1|H2AFZ|H1F0|HIST1H2BI|HIST1H2BJ|HIST1H1C|HIST1H1B|HIST1H1E|HIST1H1D|HIST1H2BM|HIST1H2BN|HIST1H2BO|HIST2H2AB|HIST1H2BL|HIST2H2AC|H2BFS|HIST1H2BK|TSPYL5|HIST1H2AE|TSPYL1|HIST1H4K|HIST1H4L|HIST1H2AD|HIST1H2AG|HIST1H2AB|SMARCA5|HMGB2|HIST1H2AC|HIST1H1A|HIST2H2BF|HIST2H2BE|HIST2H3A|HIST1H3J|HIST1H2BB|HIST1H2BC|HIST1H4J|HIST1H4C|HIST1H4D|HIS…
ONE-CARBON METABOLIC PROCESS	25	1.95E-04	0.00668819	NSD1|BTG2|CARM1|PPME1|BTG1|SETD2|KDM4A|RAB6A|EHMT1|ETF1|RAB3B|GATAD2A|HELLS|MTHFD1|NSUN2|ALDH1L2|MTHFD1L|MAT2A|METTL5|FTSJ3|LCMT1|ATRX|AHCYL1|CA12|DHFR
CHROMOSOME ORGANIZATION	147	1.48E-18	8.99E-16	KIFC1|NCAPH2|WRAP53|BPTF|UBE2B|SAFB|UTP3|NSD1|CARM1|PTTG1|SETD7|KDM4B|SIRT1|MYSM1|DDX11|CDCA5|SETD2|KDM4A|SUPT6H|ACD|SMARCA2|SMARCA4|ESPL1|CTR9|TNKS1BP1|NCAPD2|LEO1|EHMT1|FAM175A|TERF2IP|MAD2L1|HDAC2|PTGES3|ZWINT|TOP2A|KDM5B|RTF1|KDM5A|NEK2|NCAPG2|PBRM1|HELLS|NDC80|NUSAP1|NCAPG|TERF1|CENPF|DLGAP5|KIF18A|RBL1|NCOR1|BRCA2|HJURP|MSH2|MCM2|RAD50|FANCD2|CDC73|ARID4A|RSF1|HIST2H2AA4|HIST2H2AA3|HIST2H4B…
DNA REPLICATION	48	1.85E-09	2.41E-07	CDC45|CDC6|MCM8|MCM7|DBF4|REV3L|SIRT1|HMGB2|CDK2|CCNE2|POLD3|DNA2|CDT1|POLQ|TNKS1BP1|POLE2|RRM2B|MCM2|TERF2IP|MCM3|TERF1|RAD50|RFC2|RFC4|TOP2A|RFC3|LIN9|CDC25C|CENPF|POLH|HUS1|DTL|NAP1L1|RRM1|TNFAIP1|GINS3|NOL8|MCM4|MCM5|RNASEH2A|POLE3|POLD1|PRIM1|MCM3AP|GINS2|MCM10|BRCA2|FEN1
CELL CYCLE CHECKPOINT	31	1.22E-09	1.65E-07	CDC6|CDC45|CDK1|KNTC1|TTK|CCNA2|CCNE2|CDT1|FOXN3|CCND1|MSH2|BUB1B|BUB1|FAM175A|MAD2L1|TERF1|ZWINT|XPC|CENPF|HUS1|BIRC5|BRIP1|PTPN11|TGFB1|CHEK2|RINT1|RPS27L|TRIAP1|FANCG|TPR|DLG1
SISTER CHROMATID SEGREGATION	13	1.42E-04	0.005168856	KIFC1|NEK2|DLGAP5|KIF18A|DDX11|CDCA5|NUSAP1|NDC80|ESPL1|NCAPD2|MAD2L1|NCAPG|ZWINT
CELL DEATH	102	2.24E-04	0.007532296	RABEP1|SIRT1|APP|BAX|CUL1|ESPL1|UBA1|DCTN1|TOP2A|TPP1|NEK6|MADD|IGF2|PTENP1|OPTN|DLC1|ROCK1|KIT|GJA1|INS-IGF2|PDCD4|E2F1|TRIAP1|SEMA3A|RTN4|PSME3|CDK11B|GADD45A|BUB1B|HSPB1|DOCK1|TERF1|GARS|TMEM173|SYNE1|FXR1|YWHAB|ECE1|DRAM1|BIRC5|SULF1|KIAA0196|C3ORF38|CCAR1|TGFB1|SH3GLB1|YWHAE|ATXN2|FGF2|MGEA5|UNC5B|HSPB8|PSEN1|LITAF|RIPK1|YARS|SLTM|HIPK3|ATXN1|C11ORF82|F3|THBS1|MSH2|RAC1|GREM1|PAK2|GULP1|TP53…
NEGATIVE REGULATION OF PROTEIN METABOLIC PROCESS	49	1.05E-09	1.48E-07	BAX|FLNA|THBS1|MAD2L1|PSMA3|PSMB6|PSMB7|IGF2|PSMB2|FBXO5|SRP14|CDC20|INS-IGF2|PSMC5|ITGAV|TIMP3|PSMD1|BDKRB2|PSMD2|IGF2BP2|PSMD5|EIF2AK4|ENG|UBE2C|TAF7|PAIP2|PSME3|EIF4EBP2|BUB1B|EIF2AK1|SERPING1|PSMF1|EIF2B4|NF2|TNRC6A|PSMD13|YWHAB|SERPINB10|PPP2CA|TGFB1|EIF2B1|YWHAE|PSMD12|IGFBP5|PSMD11|PRKCA|FAM129A|MGEA5|PSEN1
PROTEIN LOCALIZATION	141	4.59E-09	5.40E-07	SEC13|GOSR2|ARF1|SPTBN1|EPS15|RABEP1|TAF3|RAB7L1|CANX|COPB2|AURKB|PDIA4|CLTC|AP1B1|BAX|PDIA3|COPA|SEC24A|EGFR|STX6|ACD|AP3B1|KDELR1|SEC24C|RANBP2|RAB6A|GOPC|AP2B1|TOMM20|TERF2IP|RAB5A|ARCN1|SENP2|TIMM23|G3BP2|STX4|KDELR3|VPS13A|PTPRK|VPS13B|SAR1B|SCAMP4|RAB1A|SSR1|KIF13A|TRAK1|TNKS2|RAB18|USO1|SRP72|RAB21|SCAMP3|OPTN|SRP14|PTPRU|STX7|SDAD1|NDC80|AKAP12|MTX2|CHMP2A|ERC1|RAB7A|SNX9|SNF8|TOMM6|SYS1|…
CELLULAR PROTEIN LOCALIZATION	66	7.96E-05	0.003221891	SEC13|GOSR2|SPTBN1|TAF3|COPB2|AURKB|CLTC|AP1B1|BAX|PDIA3|COPA|SEC24A|EGFR|STX6|AP3B1|ACD|FLNA|KDELR1|SEC24C|RANBP2|AP2B1|TOMM20|TERF2IP|ARCN1|TIMM23|ZFYVE9|STX4|PTPRK|SAR1B|SSR1|TRAK1|TNKS2|USO1|SRP72|SRP14|OPTN|PTPRU|STX7|AKAP12|MTX2|SNX9|SEC23IP|SDCBP|SNX1|TPR|GGA2|TOB1|AP4E1|SORT1|KPNA4|KLHL2|YWHAB|YWHAZ|RAB3GAP2|SEC62|SEC63|TGFB1|AP3M1|SH3GLB1|YWHAE|AP3D1|FGF2|MCM3AP|MGEA5|YWHAG|MACF1
CELL CYCLE	168	2.50E-23	4.57E-20	KIFC1|PRC1|TUBB2A|DBF4|KNTC1|PKMYT1|TTK|AURKA|PTTG1|AURKB|APP|DDX11|CCNA2|CDCA5|CUL1|ASPM|EGFR|CDCA3|SKP1|ESPL1|FOXN3|PPP1CB|NCAPD2|DCTN1|SPAG5|MAD2L1|PSMA3|ZWINT|NEK9|CLIP1|NEK6|STMN1|ANLN|ITGB1|NEK2|NEK1|PSMB6|NCAPG2|SPC24|PSMB7|PBRM1|SKA1|PSMB2|FBXO5|TAF1|MAP2K1|NUDC|HELLS|CDKN1A|NDC80|CDC20|NUF2|POLD1|NOLC1|PLK2|PSMC5|KIF22|E2F1|KIF23|ABL1|CEP250|KIF2C|FAM83D|LATS2|CDC6|CDK1|KIF11|DSN1|PSMD1|…
PROTEASOMAL PROTEIN CATABOLIC PROCESS	27	4.19E-06	2.51E-04	CDK1|TBL1X|PSMD1|PSMD2|PSMD5|PPP2CB|UBE2C|PSME3|UBXN1|BUB1B|UBE2G2|MAD2L1|EDEM1|PSMA3|ERLEC1|PSMF1|PSMD13|CCNB1|PSMB6|PSMB7|PSMB2|PSMD12|PSMD11|CDC20|PSMC5|HSP90B1|PCNP
RESPONSE TO UV	20	1.98E-06	1.42E-04	ERCC5|PTPRK|DCUN1D3|UBE4B|XPC|UBE2B|POLH|ERCC6|HUS1|USP1|UACA|BAX|CDKN1A|EGFR|CCND1|POLD1|MSH2|SDF4|BRCA2|FEN1
NEGATIVE REGULATION OF CELLULAR COMPONENT ORGANIZATION	37	7.38E-08	7.69E-06	SBDS|SPTBN1|MAP4|SPTAN1|MAP1A|TTK|TTC3|SEMA3A|RTN4|NRP1|TGFBR3|RHOQ|ARHGDIA|TAF7|RNF6|CAPZA1|ACD|THBS1|ESPL1|BUB1|MAD2L1|TERF2IP|RAC1|TERF1|CENPF|PTK2|MAP1B|TGFB1|MID1|PTENP1|MAP2|DLC1|CAPZB|ARF6|PSEN1|TPR|ADD1
CELL CYCLE PHASE	103	1.37E-18	1.00E-15	KIFC1|PRC1|TUBB2A|DBF4|KNTC1|PKMYT1|TTK|AURKA|PTTG1|AURKB|APP|DDX11|CCNA2|CDCA5|CUL1|ASPM|EGFR|CDCA3|ESPL1|FOXN3|PPP1CB|NCAPD2|DCTN1|SPAG5|MAD2L1|ZWINT|NEK9|CLIP1|NEK6|STMN1|ANLN|ITGB1|NEK2|NEK1|NCAPG2|SPC24|PBRM1|SKA1|FBXO5|TAF1|MAP2K1|NUDC|HELLS|CDKN1A|NDC80|CDC20|NUF2|POLD1|NOLC1|KIF22|E2F1|KIF23|ABL1|KIF2C|FAM83D|LATS2|CDC6|CDK1|KIF11|DSN1|DYNC1H1|CDK6|PBK|UBE2C|CDK2|CCNF|TPX2|NUSAP1|UBE2I|CD…
POSITIVE REGULATION OF UBIQUITIN-PROTEIN LIGASE ACTIVITY DURING MITOTIC CELL CYCLE	20	2.00E-05	9.74E-04	CDK1|PSMD13|CCNB1|PSMD1|PSMB6|PSMD2|PSMD5|PSMB7|UBE2C|PSMB2|FBXO5|CUL1|PSMD12|PSMD11|PSME3|SKP1|CDC20|PSMC5|PSMA3|PSMF1
MICROTUBULE-BASED PROCESS	53	2.05E-07	1.92E-05	KIFC1|PRC1|TUBB2A|UBE2B|RANBP9|TTK|PCM1|AURKA|APP|ESPL1|PSRC1|SPAG5|ZWINT|STMN1|NEK2|KIF14|DYNLL2|KIF13A|BLOC1S2|CKS2|MAP1B|FBXO5|MID1|MAP2K1|MAP2|NDC80|KIF22|DNAH2|KLC1|KIF23|KIF3B|KIF5B|CEP250|KTN1|KIF2C|DYNC1I2|DNAH10|KIF20A|KIF11|DYNC1H1|UBE2C|DOCK7|NUSAP1|GADD45A|BUB1B|KIF18A|PTK2|KIF20B|DST|MYH9|NCOR1|BRCA2|MACF1
RESPONSE TO DNA DAMAGE STIMULUS	75	2.85E-09	3.58E-07	MCM7|UBE2B|FANCI|PTTG1|SIRT1|CCNA2|BAX|ACD|EXO1|FOXN3|MSH2|PPP1CB|FAM175A|TERF2IP|RAD50|FANCD2|TOP2A|NONO|NEK1|XPC|POLH|HUS1|DTL|USP1|CUL4B|BRIP1|PTPN11|BARD1|CDKN1A|POLD1|RPS27L|KIF22|ABL1|TRIAP1|FANCG|ERCC5|CDK1|SHFM1|PRPF19|REV3L|BTG2|HIPK1|IFI16|ANKRD17|HMGB2|SP100|UACA|BAZ1B|ZMAT3|POLD3|DNA2|TP53BP1|GADD45A|CCND1|POLQ|POLE2|RRM2B|RFC2|RFC4|RFC3|TOPBP1|ERCC6|SESN1|CHEK2|ESCO2|RINT1|MORF4L1|AT…
REGULATION OF CELL MIGRATION	39	2.44E-06	1.65E-04	JAG1|ENPP2|NEXN|RTN4|TGFBR3|EGFR|THBS1|F3|VEGFA|CLIC4|RRAS2|LAMA1|LAMA4|FLT1|TBX5|RAC1|PLD1|ADAM10|LAMB1|ADAM9|PIK3R1|GREM1|SERPINE2|NF2|PTPRK|IGF2|NF1|TGFB1|MAP2K1|PTENP1|IGFBP5|DLC1|PTPRU|FGF2|KIT|INS-IGF2|CITED2|CSF1|MIA3
POSITIVE REGULATION OF PROTEIN UBIQUITINATION	21	1.46E-04	0.005223094	CDK1|PSMD13|CCNB1|PSMD1|PSMB6|PSMD2|PSMD5|PSMB7|PSMB2|UBE2C|FBXO5|NDFIP2|PSMD12|CUL1|PSMD11|PSME3|SKP1|CDC20|PSMC5|PSMA3|PSMF1
REGULATION OF PHOSPHATE METABOLIC PROCESS	74	2.51E-04	0.008305184	MCM7|ATXN1|PKMYT1|TTK|APP|BAX|CCNE2|EGFR|THBS1|PPP1CB|FLT1|SPRY2|SH3BP5|RAC1|ADCY9|CKS1B|PAK2|HMGCR|MADD|HEXIM1|IGF2|CKS2|NF1|PTPN11|BARD1|PTENP1|MAP2K1|DLC1|CDKN1A|KIT|INS-IGF2|PDCD4|CDK5RAP3|LATS2|CDC6|BDKRB2|BMPR2|ENG|DOCK7|TAF7|TNFRSF10B|MLST8|RAPGEF4|GADD45A|CCND1|INHBA|GDF6|MAP4K5|ADAM9|TGFBR2|NF2|CDC25C|YWHAB|ERCC6|KITLG|ALS2|PPP2CA|DGKA|APLP2|TRIB2|TGFB1|PRKACB|YWHAE|FGF2|PRKCA|TRAF6|ZEB2…
ORGANELLE FISSION	69	1.55E-17	5.67E-15	KIFC1|TUBB2A|KNTC1|PKMYT1|AURKA|PTTG1|AURKB|DDX11|CCNA2|BAX|CDCA5|ASPM|CDCA3|ESPL1|NCAPD2|DCTN1|SPAG5|MAD2L1|ZWINT|NEK9|CLIP1|NEK6|ANLN|NEK2|NEK1|NCAPG2|SPC24|PBRM1|SKA1|FBXO5|MAP2K1|NUDC|HELLS|NDC80|CDC20|NUF2|NOLC1|KIF22|KIF23|KIF2C|FAM83D|LATS2|CDC6|CDK1|KIF11|DSN1|PBK|UBE2C|CDK2|CCNF|TPX2|NUSAP1|UBE2I|CDK11B|BUB1B|BUB1|NCAPG|TERF1|CEP55|USP9X|NUMA1|CCNB2|CDC25C|CCNB1|CENPF|BIRC5|DLGAP5|KIF18A…
ACTIN FILAMENT-BASED PROCESS	46	1.87E-05	9.20E-04	RALA|ACTN4|ACTG1|FLNB|EPB41L2|ACTN1|TLN1|MYH10|DSTN|LMO7|RHOQ|CAPZA1|FLNA|WASL|RAC1|PAK2|MYH11|ANTXR1|NF2|CDC42BPB|ITGB1|EHD2|NF1|RACGAP1|MYO5A|DLC1|CDC42BPA|ROCK1|ROCK2|ALDOA|MRAS|DST|MYO9B|MYH9|CALD1|CAPZB|ARF6|RND3|EPB41L3|LIMCH1|ABL1|SDCBP|NCK1|PARVA|DLG1|ADD1
CYTOKINESIS	16	3.96E-06	2.45E-04	ANLN|PRC1|BIRC5|VPS4A|AURKB|MYH10|RACGAP1|DSTN|NUSAP1|ROCK1|ROCK2|ESPL1|MYH9|RASA1|ANXA11|BRCA2
REGULATION OF CELL CYCLE PROCESS	33	1.07E-07	1.08E-05	SBDS|KNTC1|PKMYT1|TTK|UBE2C|NUSAP1|CDT1|ESPL1|SMARCA4|BUB1|MAD2L1|TERF1|CAMK2D|NEK6|ANLN|DCUN1D3|CDC25C|NEK2|CENPF|BIRC5|DLGAP5|MYCBP2|IGF2|PLK4|FBXO5|TGFB1|KIF20B|APBB2|ROCK2|INS-IGF2|TRIAP1|BRCA2|TPR
PROTEIN CATABOLIC PROCESS	94	7.04E-05	0.002915213	TBL1X|UBE2B|MYSM1|NFX1|CUL1|SPOP|CYLD|RNF144A|CDCA3|GMCL1|SKP1|UBA1|RANBP2|UBA5|FBXW2|ZMPSTE24|TRIP12|MAD2L1|PSMA3|SENP2|ADAM10|FBXO32|TPP1|UBR4|DCAF15|NEURL1B|DDA1|PSMB6|KLHL9|MAP1LC3B|DTL|MGRN1|PSMB7|MYCBP2|CNOT4|USP1|CUL4B|UBE2V1|UBE3B|PSMB2|UBE2T|FBXO5|PCYOX1|BARD1|MID1|BACE1|PJA2|TMEM189|UBE2J2|CDC20|PSMC5|TMEM189-UBE2V1|SENP6|CDK1|PSMD1|PSMD2|PSMD5|PPP2CB|UBE2C|UBE2I|RNF6|PSME3|UBR3|UBE2H|U…
DEATH	102	2.80E-04	0.009006327	RABEP1|SIRT1|APP|BAX|CUL1|ESPL1|UBA1|DCTN1|TOP2A|TPP1|NEK6|MADD|IGF2|PTENP1|OPTN|DLC1|ROCK1|KIT|GJA1|INS-IGF2|PDCD4|E2F1|TRIAP1|SEMA3A|RTN4|PSME3|CDK11B|GADD45A|BUB1B|HSPB1|DOCK1|TERF1|GARS|TMEM173|SYNE1|FXR1|YWHAB|ECE1|DRAM1|BIRC5|SULF1|KIAA0196|C3ORF38|CCAR1|TGFB1|SH3GLB1|YWHAE|ATXN2|FGF2|MGEA5|UNC5B|HSPB8|PSEN1|LITAF|RIPK1|YARS|SLTM|HIPK3|ATXN1|C11ORF82|F3|THBS1|MSH2|RAC1|GREM1|PAK2|GULP1|TP53…
SPINDLE ORGANIZATION	17	2.93E-06	1.87E-04	PRC1|KIF11|TTK|DYNC1H1|AURKA|CKS2|UBE2C|FBXO5|NDC80|ESPL1|MYH9|BUB1B|SPAG5|NCOR1|KIF23|ZWINT|STMN1
VESICLE-MEDIATED TRANSPORT	97	1.44E-07	1.38E-05	SEC13|GOSR2|ARF1|RABEP1|COPB2|APP|CLTC|AP1B1|COPA|SEC24A|STX6|AP3B1|KDELR1|SEC24C|RAB6A|GOPC|AP2B1|RAB5A|ARCN1|STX4|KDELR3|VPS13A|SAR1B|RAB1A|RAB18|USO1|SCAMP3|OPTN|STX7|ERC1|RAB7A|SNX1|MIA3|LMAN1|KIF20A|ITGAV|GGA2|GBF1|DAB2|TAPBP|PUM1|ITSN2|RAPGEF4|ARFGEF2|TRAPPC1|GAPVD1|MFGE8|SDF4|DOCK1|FTH1|ARFGEF1|FNBP1|CORO1C|GARS|TGFBR2|SORT1|SNAP29|YWHAZ|VPS4A|PICALM|AP3M1|SEC16A|AP3D1|EXOC5|VPS35|EXOC1|RI…
REGULATION OF TRANSFERASE ACTIVITY	60	2.79E-04	0.009044765	WRAP53|PKMYT1|APP|CCNE2|EGFR|ACD|THBS1|PPP1CB|SPRY2|FLT1|SH3BP5|ADCY9|RAC1|CKS1B|PAK2|HMGCR|MADD|HEXIM1|IGF2|CKS2|NF1|PTPN11|MAP2K1|PTENP1|CDKN1A|KIT|INS-IGF2|PDCD4|CDK5RAP3|LATS2|CDC6|TAF7|TNFRSF10B|GADD45A|CCND1|TERF1|MAP4K5|ADAM9|TGFBR2|NF2|CDC25C|ERCC6|KITLG|ALS2|PPP2CA|DGKA|APLP2|TRIB2|TGFB1|PRKACB|FGF2|PRKCA|TRAF6|ZEB2|RBL1|CSF1|YWHAG|PSEN1|RIPK1|HIPK3
REGULATION OF CELL MOTION	44	6.17E-07	5.24E-05	JAG1|ENPP2|ACTN4|NEXN|ACTN1|SEMA3A|RTN4|NRP1|SP100|TGFBR3|EGFR|THBS1|F3|VEGFA|CLIC4|RRAS2|LAMA1|LAMA4|FLT1|TBX5|RAC1|PLD1|ADAM10|LAMB1|ADAM9|PIK3R1|GREM1|SERPINE2|NF2|PTPRK|IGF2|NF1|TGFB1|MAP2K1|PTENP1|IGFBP5|DLC1|PTPRU|FGF2|KIT|INS-IGF2|CITED2|CSF1|MIA3
REGULATION OF TRANSLATION	34	9.05E-07	7.18E-05	EIF3K|EIF3H|IGF2BP2|EIF2AK4|CPEB2|CASC3|APP|DDX1|PAIP2|EIF2B2|THBS1|PUM1|EIF5B|EIF4EBP2|EIF5|EIF2AK1|HSPB1|SAMD4A|EIF2B4|TNRC6A|ETF1|NCBP2|EIF2B1|IGFBP5|SRP14|ATXN2|PRKCA|EIF4G1|EIF4G3|TRMT6|QKI|FAM129A|PPP1R15B|NCK1
PROTEASOMAL UBIQUITIN-DEPENDENT PROTEIN CATABOLIC PROCESS	27	4.19E-06	2.51E-04	CDK1|TBL1X|PSMD1|PSMD2|PSMD5|PPP2CB|UBE2C|PSME3|UBXN1|BUB1B|UBE2G2|MAD2L1|EDEM1|PSMA3|ERLEC1|PSMF1|PSMD13|CCNB1|PSMB6|PSMB7|PSMB2|PSMD12|PSMD11|CDC20|PSMC5|HSP90B1|PCNP
DNA INTEGRITY CHECKPOINT	17	2.41E-05	0.00112731	CDC45|CDC6|CDK1|XPC|HUS1|BRIP1|PTPN11|CCNA2|CDT1|CHEK2|CCND1|FOXN3|MSH2|RINT1|RPS27L|FAM175A|TRIAP1
CELLULAR MACROMOLECULAR COMPLEX ASSEMBLY	103	4.80E-10	7.62E-08	TUBB2A|ANLN|FBXO5|NCBP2|TAF1|HELLS|DDX1|CENPF|ZNHIT6|PICALM|PTK2|SURF1|TGFB1|ATXN2|NCK1|PHAX|HSPA4|SF3A1|SNRNP200|PRPF6|HJURP|FLNA|HSP90AA1|BMS1|SAMM50|MCM2|TSR1|RAC1|EIF3A|SRPK2|ZFYVE9|MYH11|RSF1|HIST2H2AA4|HIST2H2AA3|HIST2H4B|HIST2H4A|NAP1L1|H2AFZ|H1F0|HIST1H2BI|HIST1H2BJ|HIST1H1C|HIST1H1B|HIST1H1E|HIST1H1D|HIST1H2BM|HIST1H2BN|HIST1H2BO|HIST2H2AB|HIST1H2BL|HIST2H2AC|H2BFS|HIST1H2BK|TSPYL5|HIST1…
MAINTENANCE OF LOCATION IN CELL	15	1.47E-04	0.005191669	YWHAB|FLNB|SRI|TAF3|TLN1|PDIA3|TLN2|ASPM|NDC80|KDELR1|FLNA|GOPC|FTH1|G3BP2|KDELR3
ANAPHASE-PROMOTING COMPLEX-DEPENDENT PROTEASOMAL UBIQUITIN-DEPENDENT PROTEIN CATABOLIC PROCESS	19	3.75E-05	0.001668688	CDK1|PSMD13|CCNB1|PSMD1|PSMB6|PSMD2|PSMD5|PSMB7|UBE2C|PSMB2|PSMD12|PSMD11|PSME3|CDC20|PSMC5|BUB1B|MAD2L1|PSMA3|PSMF1
NEGATIVE REGULATION OF PROTEIN MODIFICATION PROCESS	31	1.01E-06	7.83E-05	BDKRB2|PSMD1|PSMD2|PSMD5|ENG|UBE2C|BAX|TAF7|PSME3|BUB1B|MAD2L1|PSMA3|PSMF1|NF2|PSMD13|YWHAB|PSMB6|PPP2CA|PSMB7|PSMB2|FBXO5|TGFB1|YWHAE|PSMD12|PSMD11|PRKCA|CDC20|PSMC5|FAM129A|MGEA5|PSEN1
M PHASE OF MITOTIC CELL CYCLE	68	1.78E-17	5.90E-15	KIFC1|TUBB2A|KNTC1|PKMYT1|AURKA|PTTG1|AURKB|DDX11|CCNA2|CDCA5|ASPM|CDCA3|ESPL1|NCAPD2|DCTN1|SPAG5|MAD2L1|ZWINT|NEK9|CLIP1|NEK6|ANLN|NEK2|NEK1|NCAPG2|SPC24|PBRM1|SKA1|FBXO5|MAP2K1|NUDC|HELLS|NDC80|CDC20|NUF2|NOLC1|KIF22|KIF23|KIF2C|FAM83D|LATS2|CDC6|CDK1|KIF11|DSN1|PBK|UBE2C|CDK2|CCNF|TPX2|NUSAP1|UBE2I|CDK11B|BUB1B|BUB1|NCAPG|TERF1|CEP55|USP9X|NUMA1|CCNB2|CDC25C|CCNB1|CENPF|BIRC5|DLGAP5|KIF18A|KIF…
REGULATION OF CELLULAR PROTEIN METABOLIC PROCESS	98	3.37E-12	6.46E-10	TTK|APP|BAX|CUL1|EGFR|SKP1|MAD2L1|PSMA3|HDAC2|PSMB6|PSMB7|IGF2|PSMB2|FBXO5|TAF1|NCBP2|SRP14|DLC1|CDC20|INS-IGF2|PSMC5|PDCD4|EIF3K|ITGAV|CDK1|EIF3H|TIMP3|PSMD1|BDKRB2|PSMD2|IGF2BP2|PSMD5|BMPR2|EIF2AK4|CPEB2|ENG|UBE2C|CASC3|DOCK7|NDFIP2|DDX1|TAF7|PAIP2|PSME3|MLST8|EIF2B2|PUM1|RAPGEF4|EIF5B|CCND1|EIF4EBP2|GDF6|MDM2|EIF5|BUB1B|EIF2AK1|HSPB1|SERPING1|MAP4K5|ADAM9|NRD1|SAMD4A|EIF2B4|PSMF1|NF2|TNRC6A|PS…
MEMBRANE ORGANIZATION	60	2.96E-04	0.009441942	SEC13|GOSR2|ARF1|RABEP1|COPB2|APP|HSPA4|MYH10|CLTC|AP1B1|BAX|COPA|SEC24A|STX6|EGFR|AP3B1|THBS1|SEC24C|HSP90AA1|ZMPSTE24|SAMM50|RAB5A|RAC1|ARCN1|ZFYVE9|STX4|PTX3|SAR1B|GULP1|IGF2R|EEA1|EHD2|RAB18|CLINT1|USO1|PI4KB|STX7|RAB7A|BCL2L1|SNX1|ITGAV|MFN1|EMD|GBF1|DAB2|PUM1|ITSN2|GAPVD1|MFGE8|DOCK1|FTH1|FNBP1|CORO1C|TGFBR2|SORT1|SNAP29|PPT1|PICALM|SH3GLB1|RAB22A
NEGATIVE REGULATION OF MOLECULAR FUNCTION	57	9.29E-05	0.003639326	SIRT1|FLNA|SPRY2|MAD2L1|SH3BP5|ADCY9|HDAC2|PSMA3|PBX1|CAST|PAK2|HMGCR|RSF1|PSMB6|HEXIM1|PSMB7|IGF2|NF1|PSMB2|LRPAP1|FBXO5|CDKN1A|PALM|CDC20|INS-IGF2|PSMC5|PDCD4|LATS2|HSPA5|PSMD1|PSMD2|PSMD5|ENG|UBE2C|SP100|NDFIP2|TAF7|PSME3|GADD45A|HERPUD1|BUB1B|TERF1|PSMF1|SORT1|NF2|PSMD13|BIRC5|PPP2CA|PSMD12|PSMD11|PRKCA|NQO1|YWHAG|CSTB|SIVA1|PSEN1|HIPK3
MODIFICATION-DEPENDENT MACROMOLECULE CATABOLIC PROCESS	87	1.29E-04	0.004902826	TBL1X|UBE2B|MYSM1|NFX1|CUL1|SPOP|CYLD|RNF144A|CDCA3|GMCL1|SKP1|UBA1|UBA5|RANBP2|FBXW2|ZMPSTE24|TRIP12|MAD2L1|PSMA3|SENP2|FBXO32|UBR4|DCAF15|NEURL1B|DDA1|PSMB6|KLHL9|DTL|MAP1LC3B|MGRN1|PSMB7|MYCBP2|USP1|CNOT4|CUL4B|UBE2V1|UBE3B|PSMB2|UBE2T|FBXO5|PCYOX1|BARD1|MID1|PJA2|TMEM189|UBE2J2|CDC20|PSMC5|TMEM189-UBE2V1|SENP6|CDK1|PSMD1|PSMD2|PSMD5|PPP2CB|UBE2C|UBE2I|RNF6|PSME3|UBR3|UBE2H|USP32|UBXN1|USP48|M…
ESTABLISHMENT OF PROTEIN LOCALIZATION	123	5.08E-08	5.79E-06	SEC13|GOSR2|ARF1|SPTBN1|EPS15|RABEP1|RAB7L1|CANX|COPB2|PDIA4|CLTC|AP1B1|PDIA3|COPA|SEC24A|STX6|ACD|AP3B1|KDELR1|SEC24C|RANBP2|RAB6A|GOPC|AP2B1|TOMM20|RAB5A|ARCN1|SENP2|TIMM23|STX4|KDELR3|VPS13A|VPS13B|SAR1B|SCAMP4|RAB1A|SSR1|KIF13A|TRAK1|RAB18|USO1|SRP72|RAB21|SCAMP3|OPTN|SRP14|STX7|SDAD1|AKAP12|MTX2|CHMP2A|ERC1|RAB7A|SNX9|SNF8|TOMM6|SYS1|SEC23IP|SNX1|MIA3|TPR|LMAN1|KIF20A|GGA2|TOB1|SORT1|GNAS|KP…
TRANSLATION	55	2.58E-04	0.008439839	EGFR|CYLD|ICT1|MTRF1L|EIF3A|RPS27L|EPRS|TPR|EIF3K|LARS|RPL3|EIF3H|EIF3J|RPL5|DENR|RARS2|HNRNPH2|EIF2AK4|RPL28|RPL22|WARS|EIF2B2|EIF3CL|RPLP1|TNIP1|CARS|EIF5B|EIF2S3|EIF4EBP2|EEF2|MRPS6|EIF5|TARS|RPL5P34|EIF2AK2|RPL27A|EIF3C|MRPL12|MRPL15|GFM1|GARS|AARS|EIF2B4|RPL8|ETF1|EIF2B1|QARS|HBS1L|ZNFX1|ABCF1|EIF4G1|EIF4G3|TRMT6|RRBP1|YARS
REGULATION OF LIGASE ACTIVITY	24	2.04E-06	1.43E-04	CDK1|PSMD13|CCNB1|PSMB6|PSMD1|GCLM|PSMD2|PSMD5|PSMB7|PSMB2|UBE2C|FBXO5|PSMD12|CUL1|PSMD11|PSME3|CDC20|SKP1|PSMC5|BUB1B|MAD2L1|ZER1|PSMA3|PSMF1
CELLULAR MACROMOLECULAR COMPLEX SUBUNIT ORGANIZATION	112	2.14E-11	3.90E-09	TUBB2A|DSTN|STMN1|ANLN|FBXO5|NCBP2|TAF1|HELLS|KIF2C|DDX1|ETF1|CENPF|KIF18A|ZNHIT6|PICALM|PTK2|TGFB1|SURF1|ATXN2|NCK1|PHAX|HSPA4|SF3A1|SNRNP200|HJURP|PRPF6|FLNA|HSP90AA1|ICT1|BMS1|SAMM50|WASL|MCM2|MTRF1L|TSR1|RAC1|EIF3A|SRPK2|ZFYVE9|PAK2|MYH11|RSF1|HIST2H2AA4|HIST2H2AA3|HIST2H4B|HIST2H4A|NAP1L1|H2AFZ|H1F0|HIST1H2BI|HIST1H2BJ|HIST1H1C|HIST1H1B|HIST1H1E|HIST1H1D|HIST1H2BM|HIST1H2BN|HIST1H2BO|HIST2H2…
POSITIVE REGULATION OF LIGASE ACTIVITY	21	1.68E-05	8.51E-04	CDK1|PSMD13|CCNB1|PSMD1|PSMB6|PSMD2|GCLM|PSMD5|PSMB7|PSMB2|UBE2C|FBXO5|PSMD12|CUL1|PSMD11|PSME3|SKP1|CDC20|PSMC5|PSMA3|PSMF1
REGULATION OF MITOTIC METAPHASE/ANAPHASE TRANSITION	10	1.29E-04	0.004942917	ESPL1|CENPF|DLGAP5|TTK|MYCBP2|BUB1|MAD2L1|TERF1|TPR|NEK6
POSITIVE REGULATION OF CELLULAR PROTEIN METABOLIC PROCESS	46	1.72E-05	8.60E-04	CDK1|PSMD1|PSMD2|PSMD5|BMPR2|TTK|ENG|UBE2C|DOCK7|NDFIP2|CUL1|MLST8|PSME3|SKP1|THBS1|CCND1|MDM2|GDF6|PSMA3|HDAC2|ADAM9|NRD1|SAMD4A|PSMF1|PSMD13|CCNB1|PSMB6|KITLG|PSMB7|IGF2|PSMB2|FBXO5|TGFB1|TAF1|PSMD12|DLC1|PSMD11|FGF2|PRKCA|CDC20|INS-IGF2|FAM129A|PSMC5|MGEA5|CSF1|PSEN1
NUCLEOSOME ASSEMBLY	73	3.89E-17	1.09E-14	HJURP|MCM2|RSF1|HIST2H2AA4|HIST2H2AA3|HIST2H4B|HIST2H4A|NAP1L1|H2AFZ|H1F0|HIST1H2BI|HIST1H2BJ|HIST1H1C|HIST1H1B|HIST1H1E|HIST1H1D|HIST1H2BM|HIST1H2BN|HIST1H2BO|HIST2H2AB|HIST1H2BL|HIST2H2AC|H2BFS|HIST1H2BK|TSPYL5|HIST1H2AE|TSPYL1|HIST1H4K|HIST1H4L|HIST1H2AD|HIST1H2AG|HIST1H2AB|SMARCA5|HMGB2|HIST1H2AC|HIST1H1A|HIST2H2BF|HIST2H2BE|HIST2H3A|HIST1H3J|HIST1H2BB|HIST1H2BC|HIST1H4J|HIST1H4C|HIST1H4D|HIS…
ESTABLISHMENT OF ORGANELLE LOCALIZATION	21	6.64E-06	3.72E-04	ARF1|SNAP29|CENPF|BIRC5|DLGAP5|KIF18A|COPB2|PTK2|MYH10|CDCA5|MAP2K1|NUSAP1|NUDC|COPA|GBF1|NDC80|ESPL1|MYH9|ARCN1|PSEN1|YKT6
PROTEIN-DNA COMPLEX ASSEMBLY	76	2.67E-18	1.39E-15	HJURP|MCM2|RSF1|HIST2H2AA4|HIST2H2AA3|HIST2H4B|HIST2H4A|NAP1L1|TAF1|HELLS|H2AFZ|H1F0|HIST1H2BI|HIST1H2BJ|HIST1H1C|HIST1H1B|HIST1H1E|HIST1H1D|HIST1H2BM|HIST1H2BN|HIST1H2BO|HIST2H2AB|HIST1H2BL|HIST2H2AC|H2BFS|HIST1H2BK|TSPYL5|HIST1H2AE|TSPYL1|HIST1H4K|HIST1H4L|HIST1H2AD|HIST1H2AG|HIST1H2AB|SMARCA5|HMGB2|HIST1H2AC|HIST1H1A|HIST2H2BF|HIST2H2BE|HIST2H3A|HIST1H3J|HIST1H2BB|HIST1H2BC|HIST1H4J|HIST1H4C|H…
M PHASE	84	1.02E-15	2.60E-13	KIFC1|PRC1|TUBB2A|KNTC1|PKMYT1|TTK|AURKA|UTP14C|PTTG1|AURKB|DDX11|CCNA2|CDCA5|ASPM|CDCA3|ESPL1|EXO1|NCAPD2|DCTN1|SPAG5|MAD2L1|RAD50|ZWINT|FANCD2|NEK9|CLIP1|NEK6|STMN1|ANLN|NEK2|NEK1|NCAPG2|SPC24|PBRM1|CKS2|SKA1|FBXO5|MAP2K1|NUDC|HELLS|NDC80|CDC20|NUF2|NOLC1|KIF22|KIF23|KIF2C|FAM83D|LATS2|CDC6|CDK1|KIF11|DSN1|DYNC1H1|PBK|UBE2C|CDK2|CCNF|TPX2|NUSAP1|UBE2I|CDK11B|BUB1B|BUB1|NCAPG|TERF1|CEP55|USP9X|N…
PROTEOLYSIS INVOLVED IN CELLULAR PROTEIN CATABOLIC PROCESS	92	5.03E-05	0.002155644	TBL1X|UBE2B|MYSM1|NFX1|CUL1|SPOP|CYLD|RNF144A|CDCA3|GMCL1|SKP1|UBA1|RANBP2|UBA5|FBXW2|ZMPSTE24|TRIP12|MAD2L1|PSMA3|SENP2|ADAM10|FBXO32|UBR4|DCAF15|NEURL1B|DDA1|PSMB6|KLHL9|DTL|MAP1LC3B|MGRN1|PSMB7|MYCBP2|CNOT4|USP1|CUL4B|UBE2V1|UBE3B|PSMB2|UBE2T|FBXO5|PCYOX1|BARD1|MID1|BACE1|PJA2|TMEM189|UBE2J2|CDC20|PSMC5|TMEM189-UBE2V1|SENP6|CDK1|PSMD1|PSMD2|PSMD5|PPP2CB|UBE2C|UBE2I|RNF6|PSME3|UBR3|UBE2H|USP32|…
REGULATION OF MITOTIC CELL CYCLE	45	9.66E-11	1.68E-08	CDC6|CDK1|SBDS|KNTC1|PKMYT1|TTK|APP|UBE2C|CDK2|CCNA2|NUSAP1|CDT1|EGFR|SMARCA4|ESPL1|CCND1|MDM2|BUB1B|BUB1|MAD2L1|TERF1|ZWINT|CAMK2D|NEK6|ANLN|NEK2|CDC25C|DCUN1D3|ASNS|CENPF|HUS1|BIRC5|DLGAP5|MYCBP2|IGF2|FBXO5|TGFB1|KIF20B|APBB2|INS-IGF2|RPS27L|TRIAP1|BRCA2|TPR|DLG1
CELLULAR RESPONSE TO STRESS	103	8.28E-10	1.26E-07	UBE2B|PTTG1|SIRT1|CCNA2|BAX|ACD|FOXN3|PPP1CB|FAM175A|TERF2IP|HDAC2|TOP2A|PTPRK|NEK1|XPC|ASNS|HUS1|BRIP1|PTPN11|CDKN1A|POLD1|RPS27L|KIF22|ABL1|TRIAP1|FANCG|CDK1|BMPR2|EIF2AK4|GADD45A|CCND1|MAP4K5|EIF2B4|TNRC6A|ERCC6|EIF2B1|SESN1|CHEK2|ESCO2|RINT1|FAM129A|PPP1R15B|PSEN1|RIPK1|BRCA2|MCM7|FANCI|THBS1|EXO1|MSH2|RAD50|FANCD2|NONO|COL4A3BP|POLH|DTL|RXRA|USP1|CUL4B|MAP1B|BARD1|ERCC5|HSPA5|SHFM1|PRPF19|VC…
NEGATIVE REGULATION OF CELLULAR PROTEIN METABOLIC PROCESS	48	8.84E-10	1.29E-07	ITGAV|TIMP3|PSMD1|BDKRB2|IGF2BP2|PSMD2|PSMD5|EIF2AK4|ENG|UBE2C|BAX|TAF7|PAIP2|PSME3|THBS1|EIF4EBP2|BUB1B|EIF2AK1|MAD2L1|SERPING1|PSMA3|EIF2B4|PSMF1|NF2|TNRC6A|PSMD13|YWHAB|PSMB6|SERPINB10|PPP2CA|PSMB7|IGF2|PSMB2|TGFB1|FBXO5|EIF2B1|YWHAE|PSMD12|IGFBP5|SRP14|PSMD11|PRKCA|CDC20|INS-IGF2|FAM129A|PSMC5|MGEA5|PSEN1
NEGATIVE REGULATION OF UBIQUITIN-PROTEIN LIGASE ACTIVITY DURING MITOTIC CELL CYCLE	18	1.34E-04	0.004958137	PSMD13|PSMB6|PSMD1|PSMD2|PSMD5|PSMB7|UBE2C|PSMB2|FBXO5|PSMD12|PSMD11|PSME3|CDC20|PSMC5|BUB1B|MAD2L1|PSMA3|PSMF1
NEGATIVE REGULATION OF UBIQUITIN-PROTEIN LIGASE ACTIVITY	18	1.99E-04	0.006773908	PSMD13|PSMB6|PSMD1|PSMD2|PSMD5|PSMB7|UBE2C|PSMB2|FBXO5|PSMD12|PSMD11|PSME3|CDC20|PSMC5|BUB1B|MAD2L1|PSMA3|PSMF1
CELLULAR MACROMOLECULE LOCALIZATION	68	2.99E-05	0.001378423	SEC13|GOSR2|SPTBN1|TAF3|COPB2|AURKB|CLTC|AP1B1|BAX|PDIA3|COPA|SEC24A|EGFR|STX6|AP3B1|ACD|FLNA|KDELR1|SEC24C|RANBP2|AP2B1|TOMM20|TERF2IP|ARCN1|TIMM23|ZFYVE9|STX4|PTPRK|SAR1B|SSR1|TRAK1|TNKS2|USO1|SRP72|SRP14|OPTN|PTPRU|STX7|AKAP12|MTX2|SNX9|STAU1|SEC23IP|SDCBP|SNX1|TPR|GGA2|TOB1|CASC3|SORT1|AP4E1|KPNA4|KLHL2|YWHAB|YWHAZ|RAB3GAP2|SEC62|SEC63|TGFB1|AP3M1|SH3GLB1|YWHAE|AP3D1|FGF2|MCM3AP|MGEA5|YWHAG|M…
NEGATIVE REGULATION OF LIGASE ACTIVITY	18	1.99E-04	0.006773908	PSMD13|PSMB6|PSMD1|PSMD2|PSMD5|PSMB7|UBE2C|PSMB2|FBXO5|PSMD12|PSMD11|PSME3|CDC20|PSMC5|BUB1B|MAD2L1|PSMA3|PSMF1
Supplementary Table 2 List of all genes in the different GOterms according to Fig. 1. NodeName represents the individual GOterms, while GenSetSize corresponds to the number of genes included. For each NodeName, GenSetSize, p-values (pVal), false discovery rate (FDR), and genes included, are listed.
